# Supplementary material for: Convergent Evolution in Aquatic Tetrapods: Insights from an Exceptional Fossil Mosasaur
Source: PLoS One. 2010 Aug 9;5(8):e11998. doi: 10.1371/journal.pone.0011998 (PMC2918493; doi:10.1371/journal.pone.0011998)
Supplement: Table S1 — Measurements of dorsal and ventral centrum length (in mm) at the tailbend, in thirteen caudals that precede the bend and in thirteen caudals that succeed it. (0.01 MB XLS) [file pone.0011998.s001.xls]

## Sheet: Blad1
	dorsal centrum length (mm)	ventral central length (mm)
pre-bend	51.7	51.6
	50.2	50.9
	51.7	50.7
	47.6	46.9
	49.7	48.9
	50.3	49.4
	50.3	50
	50.2	50.2
	47.4	47.1
	47.5	46.7
	46.1	44.8
	42.7	42.1
	40.9	42
bend	43.1	37.6
	44.1	40.9
	39.8	39.8
	42.3	40.7
	40.4	39.8
	41.7	38.6
	40.2	37.2
	38.1	37.5
	35.7	34.6
	36.5	36.5
	37.5	35.8
	37.6	35.9
	36.4	35.7
post-bend	34.7	34.7
	34.8	33.8
	35.2	34.6
	34	34
	33.8	33.8
	34.1	33.1
	33.5	32.7
	32.9	32.5
	30.9	30.7
	32	32
	29.6	31.6
	31	30.2
	29.8	29.6
